# Supplementary material for: Pelargonium sidoides Root Extract: Simultaneous HPLC Separation, Determination, and Validation of Selected Biomolecules and Evaluation of SARS-CoV-2 Inhibitory Activity
Source: Pharmaceuticals (Basel). 2022 Sep 23;15(10):1184. doi: 10.3390/ph15101184 (PMC9610410; doi:10.3390/ph15101184)
Supplement: Supplementary file 1 [file pharmaceuticals-15-01184-s001.zip]

Archive with 1 entries (1 files):
- pharmaceuticals-1891211-supplementary.pdf
